# Supplementary material for: 4-Bromomethcathinone (4-BMC) Revisited: The First Reported Fatal Case and Toxicological Insights
Source: Metabolites. 2026 Jul 21;16(7):507. doi: 10.3390/metabo16070507 (PMC13413749; doi:10.3390/metabo16070507)
Supplement: Supplementary file 1 [file metabolites-16-00507-s001.zip]

Archive with 1 entries (1 files):
- metabolites-4396260-supplementary.pdf
